# Supplementary material for: Finite Element Combined Design and Material Optimization Addressing the Wear in Removable Implant Prosthodontics
Source: J Funct Biomater. 2024 Nov 14;15(11):344. doi: 10.3390/jfb15110344 (PMC11595149; doi:10.3390/jfb15110344)
Supplement: Supplementary file 1 [file jfb-15-00344-s001.zip]

Archive with 5 entries (5 files):
- Supplementary Video S1. Solid Titanium implant design(Figure 7).mp4
- Supplementary Video S2. Long Ti implant(Figure 8).mp4
- Supplementary Video S3. Embedded flexible Nitinol long shaft(Figure 9).mp4
- Supplementary Video S4. Embedded flexible Nitinol short shaft(Figure 10).mp4
- Supplementary Video S5. Short-necked embedded Nitinol shaft(Figure 11).mp4
